# Supplementary material for: Dietary Patterns by Level of Maternal Education and Their Contribution to BMI, Fat Mass Index, and Fat-Free Mass Index at Age 5 and the Longitudinal Association with BMI at Age 10
Source: Nutrients. 2024 Sep 25;16(19):3242. doi: 10.3390/nu16193242 (PMC11479119; doi:10.3390/nu16193242)
Supplement: Supplementary file 1 [file nutrients-16-03242-s001.zip]

Archive with 1 entries (1 files):
- nutrients-3166228-supplementary.pdf
